# Supplementary material for: Multidimensional assessment of cervical spondylotic myelopathy patients. Usefulness of a comprehensive score system
Source: Neurol Sci. 2020 Sep 3;42(4):1507–14. doi: 10.1007/s10072-020-04691-0 (PMC7956005; doi:10.1007/s10072-020-04691-0)
Supplement: Supplementary file 1 — (XLSX 14 kb) [file 10072_2020_4691_MOESM1_ESM.xlsx]

## Sheet: Foglio1
pt	gender	age	bicd ms	bics ms	ipod ms	ipos ms	tibd ms	tibs ms	postbicd	postbics	postipod	postipos	posttibd	posttibs
1	F	46	6.2	6.5	7.1	9.2	18.1	17.9	5.2	5.7	8.4	8	18.4	18.1
2	M	51	9.7	9.6	11.2	11.3	17.8	17.8	8.8	9.8	12.6	12.8	18.7	18.9
3	M	38	5.1	5.2	14	14.6	28.6	32.4	6.1	6.4	12.5	12.3	26.2	26.8
4	F	76	5.1	4.5	5.7	5.4	22	21.3	6.8	7.3	17.1	20.4	19.8	19.7
5	M	56	4.9	5.7	8.1	5.6	18.7	16.7	4.5	4.4	15.6	10.9	21	19.6
6	M	54	6.4	6.5	20.4	15.1	42.4	37.7	6.4	6.5	20.4	15.1	42.4	37.7
7	M	39	6.4	6.4	8.9	8	27.4	20.4	7.3	6.4	10.7	9.8	21	25.2
8	M	71	7.6	5.5	9.2	14.5	21.1	18.7	7.6	5.5	9.2	14.5	21.1	18.7
9	M	68	5.1	6.7	15.6	9.2	24.1	19.5	6.4	6.7	17.4	11.7	28	17.4
10	M	60	6.5	6.1	9.2	11.8	17.4	18.3	6.3	5.3	9	12	17.6	17.6
11	M	72	5.6	5.3	8.4	10	19.2	20	6.2	6.3	9.2	9.4	20.5	21
12	M	52	6.7	8.4	17.2	10.4	32.8	26.5	6.7	7.3	14.5	10.8	24.6	21.8
13	M	57	4.7	4.8	15.3	16.7	27.7	26.5	5	5.9	17.6	17.1	18.4	27.2
14	M	60	5.3	5.9	10.3	7.2	24.1	23.4	7.2	6.6	11	6.8	18.8	17.5
15	F	71	8.1	7.6	11.1	15.5	18	24.7	10.7	9.3	10.3	9.8	19.8	18
16	M	74	6.8	7.3	8.6	8.9	18	18.5	5.9	6.3	8.2	8.7	30	32.6
17	M	59	6.7	6	7.2	8.4	15.6	19	6.4	5.2	8	8.7	18	17.6
18	M	62	6.7	6.7	17.8	13.9	19.9	21.8	6.8	6.7	15.7	15.2	19.6	23.2
19	F	56	5.3	6	9.9	9.7	25.5	21.6	6.1	5.9	10.7	11.7	26	23.8
20	M	76	5.9	5.4	15.2	18.5	24.9	24.7	7.1	6.5	15.7	15.8	24.3	25.1
21	M	71	6.1	6.3	10.9	10.8	23.1	22.9	6.5	6.4	10.4	10.4	20.7	20.4
22	M	46	6.2	6.5	7.1	9.2	18.1	17.9	5.2	5.7	8.4	8	18.4	18.1
23	F	51	9.7	9.6	11.2	11.3	17.8	17.8	8.8	9.8	12.6	12.8	18.7	18.9
24	M	58	5.1	5.2	14	14.6	28.6	32.4	6.1	6.4	12.5	12.3	26.2	26.8
25	F	76	7.1	6.8	8.2	12.3	22.5	19.8	6.4	6.5	8.2	9.1	19	18.7
26	M	54	6.4	6.4	8.9	8	27.4	20.4	7.3	6.4	10.7	9.8	21	25.2
27	M	47	5.2	5.6	7.2	8.6	17.1	17.9	5.2	5.6	7.2	8.6	17.1	17.9
28	M	60	6.5	6.1	9.2	11.8	17.4	18.3	6.3	5.3	9	12	17.6	17.6
29	M	72	5.6	5.3	8.4	10	19.2	20	6.2	6.3	9.2	9.4	20.5	21
30	F	69	6.4	7.7	8.9	17.4	21.1	23.3	5.9	5.8	11.5	10.8	21.4	20.6
31	F	52	6.7	8.4	17.2	10.4	32.8	26.5	6.7	7.3	14.5	10.8	24.6	21.8
32	F	57	4.7	4.8	15.3	16.7	27.7	26.5	5	5.9	17.6	17.1	18.4	27.2
33	F	71	8.1	7.6	11.1	15.5	18	24.7	10.7	9.3	10.3	9.8	19.8	18
34	M	59	6.7	6	7.2	8.4	15.6	19	6.4	5.2	8	8.7	18	17.6
35	F	62	6.7	6.7	17.8	13.9	19.9	21.8	6.8	6.7	15.7	15.2	19.6	23.2
36	M	46	5.3	6	9.9	9.7	25.5	21.6	6.1	5.9	10.7	11.7	26	23.8
37	M	76	5.1	4.5	5.7	5.4	22	21.3	6.8	7.3	17.1	20.4	19.8	19.7
38	M	56	4.9	5.7	8.1	5.6	18.7	16.7	4.5	4.4	15.6	10.9	21	19.6
39	F	64	6.4	6.5	20.4	15.1	42.4	37.7	6.4	6.5	20.4	15.1	42.4	37.7
40	F	71	7.6	5.5	9.2	14.5	21.1	18.7	7.6	5.5	9.2	14.5	21.1	18.7
41	F	70	5.5	5.9	13.1	14.1	27.3	30.3	7.2	8.5	12.7	10.4	33.8	23.8
42	F	68	5.1	6.7	15.6	9.2	24.1	19.5	6.4	6.7	17.4	11.7	28	17.4
43	F	60	5.3	5.9	10.3	7.2	24.1	23.4	7.2	6.6	11	6.8	18.8	17.5
44	M	74	6.8	7.3	8.6	8.9	18	18.5	5.9	6.3	8.2	8.7	30	32.6
45	F	76	5.9	5.4	15.2	18.5	24.9	24.7	7.1	6.5	15.7	15.8	24.3	25.1
46	F	71	6.1	6.3	10.9	10.8	23.1	22.9	6.5	6.4	10.4	10.4	20.7	20.4
47	F	68	6.4	6.8	11.9	8.7	20.5	22	5.3	6.4	11.7	14.8	21.2	21.9
48	M	67	5.6	4.8	16.5	13.2	28.8	20.3	5.5	5.2	13.6	12.6	23.9	23.7
49	M	70	5.5	5.9	13.1	14.1	27.3	20.3	7.2	8.5	12.7	10.4	33.8	23.8
50	M	65	6.2	6.8	11.7	12.1	20	18.5	6.4	6.9	12	11.1	20.7	18.7
51	M	61	6	6.2	18	19.6	25.1	25.9	7.1	6.7	13.1	12.8	30.4	31.8
52	F	74	5.6	7.9	11.5	13.3	17.6	28.4	6.4	6	10.6	11.7	24	23.2
53	F	63	6.5	6.5	9.7	9.4	26	21.7	6.5	6.5	6.7	5.9	15.8	16.6
54	M	66	7.6	7.5	12.1	10.6	24.6	26.5	7.2	7.2	10.5	9.3	21.5	28
55	M	73	5.6	4.8	14.7	14.1	23	21.6	6.1	6.5	14.8	13.6	28	20
56	M	62	7.6	7.7	9.7	9.1	19.1	21.9	6	6.7	9.1	9.3	18	18.8
57	F	67	5.7	5.6	10.9	13.5	25.6	27.5	5.6	5.9	13.8	12.4	20.9	23.6
58	F	68	11.9	9.8	9.3	12.8	27.6	25.6	8.3	8.7	10.1	9.3	20.4	21.9
59	F	67	5.3	10.8	16.4	15.2	25.8	22.3	5.3	6.4	15	15.2	22	21
60	M	46	6.5	5.7	13.5	12.9	25.9	20.2	5.2	5.2	11.2	13.1	26.4	22.6
61	F	67	5.6	4.8	16.5	13.2	28.8	27.3	5.5	5.2	13.6	12.6	23.9	23.7
62	F	68	6.4	6.8	11.9	8.7	20.5	22	5.3	6.4	11.7	14.8	21.2	21.9
63	F	65	6.2	6.8	11.7	12.1	20	18.5	6.4	6.9	12	11.1	20.7	18.7
64	M	61	6	6.2	18	19.6	25.1	25.9	7.1	6.7	13.1	12.8	30.4	31.8
65	M	74	5.6	7.9	11.5	13.3	17.6	28.4	6.4	6	10.6	11.7	24	23.2
66	M	63	6.5	6.5	9.7	9.4	26	21.7	6.5	6.5	6.7	5.9	15.8	16.6
67	M	66	7.6	7.5	12.1	10.6	24.6	26.5	7.2	7.2	10.5	9.3	21.5	28
68	M	73	5.6	4.8	14.7	14.1	23	21.6	6.1	6.5	14.8	13.6	28	20
69	M	62	7.6	7.7	9.7	9.1	19.1	21.9	6	6.7	9.1	9.3	18	18.8
70	M	67	5.7	5.6	10.9	13.5	25.6	27.5	5.6	5.9	13.8	12.4	20.9	23.6
71	M	68	11.9	9.8	9.3	12.8	27.6	25.6	8.3	8.7	10.1	9.3	20.4	21.9
72	F	67	5.3	10.8	16.4	15.2	25.8	22.3	5.3	6.4	15	15.2	22	21
73	F	56	6.5	5.7	13.5	12.9	25.9	20.2	5.2	5.2	11.2	13.1	26.4	22.6
74	M	47	5.2	5.6	7.2	8.6	17.1	17.9	5.2	5.6	7.2	8.6	17.1	17.9
75	F	69	6.4	7.7	8.9	17.4	21.1	23.3	5.9	5.8	11.5	10.8	21.4	20.6
76	M	76	7.1	6.8	8.2	12.3	22.5	19.8	6.4	6.5	8.2	9.1	19	18.7
